# Supplementary material for: Uncovering the antifungal activities of wild apple-associated bacteria against two canker-causing fungi, Cytospora mali and C. parasitica
Source: Sci Rep. 2024 Mar 15;14:6307. doi: 10.1038/s41598-024-56969-4 (PMC10943224; doi:10.1038/s41598-024-56969-4)
Supplement: Supplementary file 1 — Supplementary Information. [file 41598_2024_56969_MOESM1_ESM.xlsx]

## Sheet: Sheet1
OTU	Name	Strain name	GenBank ID
1	Aeromicrobium fastidiosum	EGI_MS-01	PP237222
2	Bacillus flexus	EGI_MS-02	PP237223
3	Curtobacterium flaccumfaciens	EGI_MS-03	PP237224
4	Pantoea agglomerans	EGI_MS-04	PP237225
5	Patulibacter americanus	EGI_MS-05	PP237226
6	Pedobacter ginsenosidimutans	EGI_MS-06	PP237227
7	Rhizobium soli	EGI_MS-07	PP237228
8	Plantibacter flavus	EGI_MS-08	PP237229
9	Pseudomonas trivialis	EGI_MS-09	PP237230
10	Pseudomonas azotoformans	EGI_MS-10	PP237231
11	Pseudomonas helmanticensis	EGI_MS-11	PP237232
12	Pseudomonas orientalis	EGI_MS-12	PP237233
13	Rhodococcus yunnanensis	EGI_MS-13	PP237234
14	Variovorax boronicumulans	EGI_MS-14	PP237235
15	Bacillus amyloliquefaciens	EGI_MS-15	PP237236
16	Bacillus nakamurai	EGI_MS-16	PP237237
17	Bacillus methylotrophicus	EGI_MS-17	PP237238
18	Erwinia billingiae	EGI_MS-18	PP237239
19	Micrococcus luteus	EGI_MS-19	PP237240
20	Micrococcus yunnanensis	EGI_MS-20	PP237241
21	Agreia pratensis	EGI_MS-21	PP237242
22	Pseudarthrobacter siccitolerans	EGI_MS-22	PP237243
23	Pseudomonas lurida	EGI_MS-23	PP237244
24	Pseudomonas lutea	EGI_MS-24	PP237245
25	Pseudomonas arsenicoxydans	EGI_MS-25	PP237246
26	Pseudomonas caspiana	EGI_MS-26	PP237247
27	Williamsia limnetica	EGI_MS-27	PP237248
28	Bacillus firmus	EGI_MS-28	PP237249
29	Pseudomonas congelans	EGI_MS-29	PP237250
30	Bacillus atrophaeus	EGI_MS-30	PP237251
31	Pseudomonas graminis	EGI_MS-31	PP237252
32	Pseudomonas koreensis	EGI_MS-32	PP237253
33	Pseudomonas silesiensis	EGI_MS-33	PP237254
34	Pseudomonas synxantha	EGI_MS-34	PP237255
35	Rhizobium smilacinae	EGI_MS-35	PP237256
36	Rhodococcus cercidiphylli	EGI_MS-36	PP237257
37	Williamsia muralis	EGI_MS-37	PP237258
